# Supplementary material for: Questing abundance of adult taiga ticks Ixodes persulcatus and their Borrelia prevalence at the north-western part of their distribution
Source: Parasit Vectors. 2020 Jul 29;13:384. doi: 10.1186/s13071-020-04259-z (PMC7391513; doi:10.1186/s13071-020-04259-z)
Supplement: Supplementary file 2 — Additional file 2: Table S3. Data on the number collected ticks per 100 m2. Information sampling days and sites with coordinates and the stage of collected ticks and the sex of adults. [file 13071_2020_4259_MOESM2_ESM.xlsx]

## Sheet: DATA
ID	SITE	HABITAT	N	E	DATE	YEAR	MONTH	FEMALE	MALE	TOTAL_ADULT	NYMPH	LARVA
2	PUHKIAVANPERÄ, LUMIJOKI	Coastal forest	7191857	418525	1.5	2019	5	4	2	6	0	0
6	TÖMPPÄ, HAILUOTO	Coastal forest	7205353	396167	7.5	2019	5	2	3	5	0	0
12	KUIVASÄIKKÄ, HAILUOTO	Coastal forest	7206541	390671	10.5	2019	5	5	4	9	1	0
14	SÄÄRENPERÄ, SIIKAJOKI	Coastal forest	7199519	404532	19.5	2019	5	4	1	5	1	0
15	SAVILAHTI, SIIKAJOKI	Coastal forest	7196561	402539	19.5	2019	5	3	2	5	0	0
17	RAUTALETTO, HAILUOTO	Coastal forest	7204206	394786	21.5	2019	5	15	21	36	4	0
18	HIETASAARI, OULU	Coastal forest	7211151	425490	28.5	2019	5	5	2	7	2	0
19	KEMPELEENLAHTI, OULU	Coastal forest	7203772	728618	28.5	2019	5	3	4	7	5	0
20	TÖMPPÄ, HAILUOTO	Coastal forest	7205353	396167	5.6	2019	6	4	4	8	2	9
21	RAUTALETTO, HAILUOTO	Coastal forest	7204206	394786	5.6	2019	6	7	5	12	2	1
22	PUHKIAVANPERÄ, LUMIJOKI	Coastal forest	7191857	418525	11.6	2019	6	1	3	4	0	0
23	SAVILAHTI, SIIKAJOKI	Coastal forest	7196561	402539	12.6	2019	6	0	3	3	0	0
24a	SÄÄRENPERÄ, SIIKAJOKI	Coastal forest	7199519	404532	12.6	2019	6	1	2	3	0	0
24b	KUIVASÄIKKÄ, HAILUOTO	Coastal forest	7206541	390671	13.6	2019	6	2	1	3	0	0
25	KEMPELEENLAHTI, OULU	Coastal forest	7203772	728618	15.6	2019	6	4	4	8	10	0
26	HIETASAARI, OULU	Coastal forest	7211151	425490	15.6	2019	6	2	4	6	0	0
27	SAVILAHTI, SIIKAJOKI	Coastal forest	7196561	402539	5.7	2019	7	2	4	6	1	0
28	SÄÄRENPERÄ, SIIKAJOKI	Coastal forest	7199519	404532	5.7	2019	7	0	1	1	0	0
29	PUHKIAVANPERÄ, LUMIJOKI	Coastal forest	7191857	418525	7.7	2019	7	0	1	1	0	0
30	HIETASAARI, OULU	Coastal forest	7211151	425490	8.7	2019	7	1	2	3	0	0
31	KEMPELEENLAHTI, OULU	Coastal forest	7203772	728618	8.7	2019	7	0	0	0	0	0
32	TÖMPPÄ, HAILUOTO	Coastal forest	7205353	396167	9.7	2019	7	2	1	3	1	0
33	RAUTALETTO, HAILUOTO	Coastal forest	7204206	394786	9.7	2019	7	9	2	11	3	0
34	KUIVASÄIKKÄ, HAILUOTO	Coastal forest	7206541	390671	9.7	2019	7	1	0	1	0	0
35	KUIVASÄIKKÄ, HAILUOTO	Coastal forest	7206541	390671	8.8	2019	8	1	0	1	2	0
36	TÖMPPÄ, HAILUOTO	Coastal forest	7205353	396167	8.8	2019	8	0	0	0	1	0
37	RAUTALETTO, HAILUOTO	Coastal forest	7204206	394786	8.8	2019	8	1	0	1	1	0
38	SÄÄRENPERÄ, SIIKAJOKI	Coastal forest	7199519	404532	9.8	2019	8	0	1	1	0	0
39	SAVILAHTI, SIIKAJOKI	Coastal forest	7196561	402539	9.8	2019	8	0	0	0	2	0
40	PUHKIAVANPERÄ, LUMIJOKI	Coastal forest	7191857	418525	9.8	2019	8	0	1	1	0	0
41	HIETASAARI, OULU	Coastal forest	7211151	425490	17.8	2019	8	0	0	0	0	0
42	KEMPELEENLAHTI, OULU	Coastal forest	7203772	728618	17.8	2019	8	0	0	0	2	0
43	KEMPELEENLAHTI, OULU	Coastal forest	7203772	728618	6.9	2019	9	0	0	0	1	0
44	HIETASAARI, OULU	Coastal forest	7211151	425490	6.9	2019	9	0	0	0	0	0
45	SAVILAHTI, SIIKAJOKI	Coastal forest	7196561	402539	27.9	2019	9	0	0	0	0	0
46	SÄÄRENPERÄ, SIIKAJOKI	Coastal forest	7199519	404532	27.9	2019	9	0	0	0	0	0
47	PUHKIAVANPERÄ, LUMIJOKI	Coastal forest	7191857	418525	27.9	2019	9	0	0	0	0	0
48	TÖMPPÄ, HAILUOTO	Coastal forest	7205353	396167	28.9	2019	9	0	0	0	0	0
49	RAUTALETTO, HAILUOTO	Coastal forest	7204206	394786	28.9	2019	9	0	0	0	0	0
50	KUIVASÄIKKÄ, HAILUOTO	Coastal forest	7206541	390671	28.9	2019	9	0	0	0	0	0
	Sites sampled only in May and not included in the temporal analysis but used in the pathogen analyses
7	TÖMPPÄ, HAILUOTO	Coastal forest	7205568	395492	7.5	2019	5	5	1	6	0	0
