# Supplementary material for: Questing abundance of adult taiga ticks Ixodes persulcatus and their Borrelia prevalence at the north-western part of their distribution
Source: Parasit Vectors. 2020 Jul 29;13:384. doi: 10.1186/s13071-020-04259-z (PMC7391513; doi:10.1186/s13071-020-04259-z)
Supplement: Supplementary file 3 — Additional file 3: Table S4. Data on pathogen infections for each individual. [file 13071_2020_4259_MOESM3_ESM.xlsx]

## Sheet: Sheet1
ID	Stage; F= adult female; M = adult male; N = nymph; L = Larva	Ipersulcatus	Iricinus	Borrelia	Bmi	Bga	Bva	Bbss	Baf	TBEV	Bart	Ftu	Rspp	Ana	Babe	Cne	Rspp species	Site	Date
OuIxo-1	F	1	0	0	0	0	0	0	0	0	0	0	0	0	0	0		KUIVASÄIKKÄ, HAILUOTO	8.8
OuIxo-2	N	1	0	0	0	0	0	0	0	0	0	0	0	0	0	0		KUIVASÄIKKÄ, HAILUOTO	8.8
OuIxo-3	N	1	0	0	0	0	0	0	0	0	0	0	0	0	0	0		KUIVASÄIKKÄ, HAILUOTO	8.8
OuIxo-4	N	1	0	0	0	0	0	0	0	0	0	0	0	0	0	0		TÖMPPÄ, HAILUOTO	8.8
OuIxo-5	F	1	0	1	0	1	0	0	0	0	0	0	1	0	0	0	R. tarasevichiae	RAUTALETTO, HAILUOTO	8.8
OuIxo-6	N		1	0	0	0	0	0	0	0	0	0	0	0	0	0		RAUTALETTO, HAILUOTO	8.8
OuIxo-7	M	1	0	1	0	1	0	0	0	0	0	0	0	0	0	0		SÄÄRENPERÄ, SIIKAJOKI	9.8
OuIxo-8	N	1	0	0	0	0	0	0	0	0	0	0	0	0	0	0		SAVILAHTI, SIIKAJOKI	9.8
OuIxo-9	N	1	0	1	0	1	0	0	0	0	0	0	0	0	0	0		SAVILAHTI, SIIKAJOKI	9.8
OuIxo-10	M	1	0	1	0	1	0	0	0	0	0	0	0	0	0	0		PUHKIAVANPERÄ, LUMIJOKI	9.8
OuIxo-11	N	1	0	0	0	0	0	0	0	0	0	0	0	0	0	0		KEMPELEENLAHTI, OULU	17.8
OuIxo-12	N	1	0	0	0	0	0	0	0	0	0	0	0	0	0	0		KEMPELEENLAHTI, OULU	17.8
OuIxo-13	N	1	0	1	0	1	0	0	0	0	0	0	0	0	0	0		KEMPELEENLAHTI, OULU	6.9
OuIxo-14	M	1	0	1	0	0	0	0	0	0	0	0	0	0	0	0		PUHKIAVANPERÄ, LUMIJOKI	1.5
OuIxo-15	F	1	0	1	0	1	0	0	0	0	0	0	0	0	0	0		PUHKIAVANPERÄ, LUMIJOKI	1.5
OuIxo-16	F	1	0	0	0	0	0	0	0	0	0	0	0	0	0	0		PUHKIAVANPERÄ, LUMIJOKI	1.5
OuIxo-17	F	1	0	0	0	0	0	0	0	0	0	0	0	0	0	0		PUHKIAVANPERÄ, LUMIJOKI	1.5
OuIxo-18	M	1	0	1	0	0	0	1	0	0	0	0	0	0	0	0		PUHKIAVANPERÄ, LUMIJOKI	1.5
OuIxo-19	F	1	0	1	0	1	0	0	0	0	0	0	0	0	0	0		PUHKIAVANPERÄ, LUMIJOKI	1.5
OuIxo-20	F	1	0	1	0	1	0	0	1	0	0	0	0	0	0	0		PUHKIAVANPERÄ, LUMIJOKI	11.6
OuIxo-21	M	1	0	1	0	0	0	0	1	0	0	0	0	0	0	0		PUHKIAVANPERÄ, LUMIJOKI	11.6
OuIxo-22	M	1	0	1	0	1	0	1	0	0	0	0	0	0	0	0		PUHKIAVANPERÄ, LUMIJOKI	11.6
OuIxo-23	M	1	0	0	0	0	0	0	0	0	0	0	0	0	0	0		PUHKIAVANPERÄ, LUMIJOKI	11.6
OuIxo-24	F	1	0	1	0	0	0	0	1	0	0	0	0	0	0	0		TÖMPPÄ, HAILUOTO	9.7
OuIxo-25	N	1	0	0	0	0	0	0	0	0	0	0	0	0	0	0		TÖMPPÄ, HAILUOTO	9.7
OuIxo-26	F	1	0	0	0	0	0	0	0	0	0	0	1	0	0	0	R. helvetica	TÖMPPÄ, HAILUOTO	9.7
OuIxo-27	M	1	0	1	0	1	0	0	0	0	0	0	0	0	0	0		TÖMPPÄ, HAILUOTO	9.7
OuIxo-28	F	1	0	0	0	0	0	0	0	0	0	0	0	0	0	0		TÖMPPÄ, HAILUOTO	7.5
OuIxo-29	F	1	0	1	0	0	0	0	1	0	0	0	0	0	0	0		TÖMPPÄ, HAILUOTO	7.5
OuIxo-30	M	1	0	0	0	0	0	0	0	0	0	0	0	0	0	0		TÖMPPÄ, HAILUOTO	7.5
OuIxo-31	M	1	0	0	0	0	0	0	0	0	0	0	0	0	0	0		TÖMPPÄ, HAILUOTO	7.5
OuIxo-32	M	1	0	0	0	0	0	0	0	0	0	0	0	0	0	0		TÖMPPÄ, HAILUOTO	7.5
OuIxo-33	F	1	0	1	0	0	0	0	1	0	0	0	0	0	0	0		TÖMPPÄ, HAILUOTO	7.5
OuIxo-34	F	1	0	1	0	0	0	0	1	0	0	0	0	0	0	0		TÖMPPÄ, HAILUOTO	7.5
OuIxo-35	F	1	0	1	1	0	0	0	1	0	0	0	1	0	0	0	R. tarasevichiae	TÖMPPÄ, HAILUOTO	7.5
OuIxo-36	F	1	0	0	0	0	0	0	0	0	0	0	0	0	0	0		TÖMPPÄ, HAILUOTO	7.5
OuIxo-37	F	1	0	1	0	0	0	0	1	0	0	0	0	0	0	0		TÖMPPÄ, HAILUOTO	7.5
OuIxo-38	M	1	0	1	0	0	0	0	1	0	0	0	0	0	0	0		TÖMPPÄ, HAILUOTO	7.5
OuIxo-42	F	1	0	1	0	1	0	0	1	0	0	0	0	0	0	0		KUIVASÄIKKÄ, HAILUOTO	10.5
OuIxo-43	F	1	0	1	1	0	0	0	1	0	0	0	0	0	0	0		KUIVASÄIKKÄ, HAILUOTO	10.5
OuIxo-44	F	1	0	1	0	1	0	1	0	0	0	0	0	0	0	0		KUIVASÄIKKÄ, HAILUOTO	10.5
OuIxo-45	F	1	0	1	0	0	0	0	1	0	0	0	0	1	0	0		KUIVASÄIKKÄ, HAILUOTO	10.5
OuIxo-46	F	1	0	1	0	0	0	0	1	0	0	0	0	0	0	0		KUIVASÄIKKÄ, HAILUOTO	10.5
OuIxo-47	M	1	0	1	0	1	0	0	1	0	0	0	0	0	0	0		KUIVASÄIKKÄ, HAILUOTO	10.5
OuIxo-48	M	1	0	1	0	0	0	1	0	0	0	0	0	0	0	0		KUIVASÄIKKÄ, HAILUOTO	10.5
OuIxo-49	M	1	0	0	0	0	0	0	0	0	0	0	0	0	0	0		KUIVASÄIKKÄ, HAILUOTO	10.5
OuIxo-50	M	1	0	1	0	1	0	0	0	0	0	0	0	0	0	0		KUIVASÄIKKÄ, HAILUOTO	10.5
OuIxo-51	N	1	0	0	0	0	0	0	0	0	0	0	0	0	0	0		KUIVASÄIKKÄ, HAILUOTO	10.5
OuIxo-52	M	1	0	0	0	0	0	0	0	0	0	0	0	0	0	0		SÄÄRENPERÄ, SIIKAJOKI	19.5
OuIxo-53	F	1	0	0	0	0	0	0	0	0	0	0	0	0	0	0		SÄÄRENPERÄ, SIIKAJOKI	19.5
OuIxo-54	F	1	0	0	0	0	0	0	0	0	0	0	0	0	0	0		SÄÄRENPERÄ, SIIKAJOKI	19.5
OuIxo-55	F	1	0	1	0	1	0	0	0	0	0	0	0	0	0	0		SÄÄRENPERÄ, SIIKAJOKI	19.5
OuIxo-56	F	1	0	1	0	1	0	0	0	0	0	0	0	0	0	0		SÄÄRENPERÄ, SIIKAJOKI	19.5
OuIxo-57	N	1	0	0	0	0	0	0	0	0	0	0	0	0	0	0		SÄÄRENPERÄ, SIIKAJOKI	19.5
OuIxo-58	F	1	0	1	0	1	0	1	0	0	0	0	0	0	0	0		SAVILAHTI, SIIKAJOKI	19.5
OuIxo-59	F	1	0	1	0	1	0	0	0	0	0	0	0	0	0	0		SAVILAHTI, SIIKAJOKI	19.5
OuIxo-60	F	1	0	0	0	0	0	0	0	0	0	0	0	0	0	0		SAVILAHTI, SIIKAJOKI	19.5
OuIxo-61	M	1	0	1	0	0	0	0	1	0	0	0	0	0	0	0		SAVILAHTI, SIIKAJOKI	19.5
OuIxo-62	M	1	0	1	0	0	0	0	1	0	0	0	0	0	0	0		SAVILAHTI, SIIKAJOKI	19.5
OuIxo-63	M	1	0	1	0	0	0	0	1	0	0	0	0	0	0	0		RAUTALETTO, HAILUOTO	21.5
OuIxo-64	M	1	0	1	0	1	0	0	0	0	0	0	0	0	0	0		RAUTALETTO, HAILUOTO	21.5
OuIxo-65	M	1	0	1	0	0	0	0	1	0	0	0	0	0	0	0		RAUTALETTO, HAILUOTO	21.5
OuIxo-66	M	1	0	1	0	0	0	0	1	0	0	0	0	0	0	0		RAUTALETTO, HAILUOTO	21.5
OuIxo-67	M	1	0	1	0	1	0	0	1	0	0	0	0	0	0	0		RAUTALETTO, HAILUOTO	21.5
OuIxo-68	M	1	0	0	0	0	0	0	0	0	0	0	0	0	0	0		RAUTALETTO, HAILUOTO	21.5
OuIxo-69	M	1	0	0	0	0	0	0	0	0	0	0	0	0	0	0		RAUTALETTO, HAILUOTO	21.5
OuIxo-70	M	1	0	1	0	1	0	0	1	0	0	0	0	0	0	0		RAUTALETTO, HAILUOTO	21.5
OuIxo-71	M	1	0	1	0	1	0	0	1	0	0	0	0	0	0	0		RAUTALETTO, HAILUOTO	21.5
OuIxo-72	F	1	0	1	0	1	0	0	1	0	0	0	0	0	0	0		RAUTALETTO, HAILUOTO	21.5
OuIxo-73	F	1	0	1	0	1	0	0	1	0	0	0	0	0	0	0		RAUTALETTO, HAILUOTO	21.5
OuIxo-74	F	1	0	0	0	0	0	0	0	0	0	0	0	0	0	0		RAUTALETTO, HAILUOTO	21.5
OuIxo-75	F	1	0	1	0	0	0	0	1	0	0	0	0	0	0	0		RAUTALETTO, HAILUOTO	21.5
OuIxo-76	F	1	0	1	0	0	0	0	1	0	0	0	0	0	0	0		RAUTALETTO, HAILUOTO	21.5
OuIxo-77	F	1	0	1	0	1	0	0	0	0	0	0	0	0	0	0		RAUTALETTO, HAILUOTO	21.5
OuIxo-78	F	1	0	1	0	0	0	0	1	0	0	0	0	0	0	0		RAUTALETTO, HAILUOTO	21.5
OuIxo-79	F	1	0	0	0	0	0	0	0	0	0	0	1	0	0	0	R. tarasevichiae	RAUTALETTO, HAILUOTO	21.5
OuIxo-80	F	1	0	0	0	0	0	0	0	0	0	0	0	0	0	0		RAUTALETTO, HAILUOTO	21.5
OuIxo-81	F	1	0	0	0	0	0	0	0	0	0	0	0	0	0	0		RAUTALETTO, HAILUOTO	21.5
OuIxo-82	F	1	0	0	0	0	0	0	0	0	0	0	0	0	0	0		RAUTALETTO, HAILUOTO	21.5
OuIxo-83	F	1	0	1	0	1	0	0	0	0	0	0	0	0	0	0		RAUTALETTO, HAILUOTO	21.5
OuIxo-84	F	1	0	1	0	0	0	0	1	0	0	0	0	0	0	0		RAUTALETTO, HAILUOTO	21.5
OuIxo-85	F	1	0	1	0	0	0	0	0	0	0	0	1	0	0	0	R. tarasevichiae	RAUTALETTO, HAILUOTO	21.5
OuIxo-86	F	1	0	0	0	0	0	0	0	0	0	0	0	0	0	0		RAUTALETTO, HAILUOTO	21.5
OuIxo-87	M	1	0	1	0	0	0	0	1	0	0	0	0	0	0	0		RAUTALETTO, HAILUOTO	21.5
OuIxo-88	M	1	0	1	0	0	0	0	1	0	0	0	0	0	0	0		RAUTALETTO, HAILUOTO	21.5
OuIxo-89	M	1	0	1	1	1	0	0	0	0	0	0	0	0	0	0		RAUTALETTO, HAILUOTO	21.5
OuIxo-90	M	1	0	0	0	0	0	0	0	0	0	0	0	0	0	0		RAUTALETTO, HAILUOTO	21.5
OuIxo-91	M	1	0	1	0	0	0	0	1	0	0	0	0	0	0	0		RAUTALETTO, HAILUOTO	21.5
OuIxo-92	M	1	0	1	0	1	0	0	0	0	0	0	0	0	0	0		RAUTALETTO, HAILUOTO	21.5
OuIxo-93	M	1	0	1	0	1	0	0	1	0	0	0	0	0	0	0		RAUTALETTO, HAILUOTO	21.5
OuIxo-94	M	1	0	0	0	0	0	0	0	0	0	0	0	0	0	0		RAUTALETTO, HAILUOTO	21.5
OuIxo-95	M	1	0	1	0	0	0	0	1	0	0	0	0	1	0	0		RAUTALETTO, HAILUOTO	21.5
OuIxo-96	M	1	0	1	0	1	0	0	0	0	0	0	0	0	0	0		RAUTALETTO, HAILUOTO	21.5
OuIxo-97	M	1	0	1	0	1	0	0	0	0	0	0	0	0	0	0		RAUTALETTO, HAILUOTO	21.5
OuIxo-98	M	1	0	1	0	1	0	0	0	0	0	0	0	0	0	0		RAUTALETTO, HAILUOTO	21.5
OuIxo-99	N	1	0	1	1	0	0	0	1	0	0	0	0	0	0	0		RAUTALETTO, HAILUOTO	21.5
OuIxo-100	N	1	0	1	0	1	0	0	0	0	0	0	0	0	0	0		RAUTALETTO, HAILUOTO	21.5
OuIxo-101	N	1	0	0	0	0	0	0	0	0	0	0	0	0	0	0		RAUTALETTO, HAILUOTO	21.5
OuIxo-102	N	1	0	1	0	0	0	0	1	0	0	0	0	0	0	0		RAUTALETTO, HAILUOTO	21.5
OuIxo-103	F	1	0	0	0	0	0	0	0	0	0	0	0	0	0	0		HIETASAARI, OULU	28.5
OuIxo-104	F	1	0	0	0	0	0	0	0	0	0	0	0	0	0	0		HIETASAARI, OULU	28.5
OuIxo-105	F	1	0	0	0	0	0	0	0	0	0	0	0	0	0	0		HIETASAARI, OULU	28.5
OuIxo-106	F	1	0	1	0	0	0	0	1	0	0	0	0	0	0	0		HIETASAARI, OULU	28.5
OuIxo-107	F	1	0	0	0	0	0	0	0	0	0	0	0	0	0	0		HIETASAARI, OULU	28.5
OuIxo-108	M	1	0	1	0	1	0	0	0	0	0	0	0	0	0	0		HIETASAARI, OULU	28.5
OuIxo-109	M	1	0	1	0	0	0	0	1	0	0	0	0	0	0	0		HIETASAARI, OULU	28.5
OuIxo-110	N	1	0	0	0	0	0	0	0	0	0	0	0	0	0	0		HIETASAARI, OULU	28.5
OuIxo-111	N	1	0	0	0	0	0	0	0	0	0	0	0	0	0	0		HIETASAARI, OULU	28.5
OuIxo-112	M	1	0	1	0	0	0	0	1	0	0	0	0	0	0	0		KEMPELEENLAHTI, OULU	28.5
OuIxo-113	M	1	0	0	0	0	0	0	0	0	0	0	0	0	0	0		KEMPELEENLAHTI, OULU	28.5
OuIxo-114	M	1	0	1	0	1	0	0	1	0	0	0	0	0	0	0		KEMPELEENLAHTI, OULU	28.5
OuIxo-115	M	1	0	1	0	0	0	0	1	0	0	0	0	0	0	0		KEMPELEENLAHTI, OULU	28.5
OuIxo-116	F	1	0	1	0	1	0	0	0	0	0	0	0	0	0	0		KEMPELEENLAHTI, OULU	28.5
OuIxo-117	F	1	0	0	0	0	0	0	0	0	0	0	0	0	0	0		KEMPELEENLAHTI, OULU	28.5
OuIxo-118	F	1	0	0	0	0	0	0	0	0	0	0	0	0	0	0		KEMPELEENLAHTI, OULU	28.5
OuIxo-119	N	1	0	0	0	0	0	0	0	0	0	0	0	0	0	0		KEMPELEENLAHTI, OULU	28.5
OuIxo-120	N	1	0	0	0	0	0	0	0	0	0	0	0	0	0	0		KEMPELEENLAHTI, OULU	28.5
OuIxo-121	N	1	0	0	0	0	0	0	0	0	0	0	0	0	0	0		KEMPELEENLAHTI, OULU	28.5
OuIxo-122	N	1	0	0	0	0	0	0	0	0	0	0	0	0	0	0		KEMPELEENLAHTI, OULU	28.5
OuIxo-123	N	1	0	0	0	0	0	0	0	0	0	0	0	0	0	0		KEMPELEENLAHTI, OULU	28.5
OuIxo-124	F	1	0	0	0	0	0	0	0	0	0	0	0	0	0	0		TÖMPPÄ, HAILUOTO	5.6
OuIxo-125	F	1	0	1	0	0	0	0	1	0	0	0	0	0	0	0		TÖMPPÄ, HAILUOTO	5.6
OuIxo-126	F	1	0	1	0	1	0	0	1	0	0	0	0	0	0	0		TÖMPPÄ, HAILUOTO	5.6
OuIxo-127	F	1	0	0	0	0	0	0	0	0	0	0	0	0	0	0		TÖMPPÄ, HAILUOTO	5.6
OuIxo-128	M	1	0	1	1	0	0	0	0	0	0	0	0	0	0	0		TÖMPPÄ, HAILUOTO	5.6
OuIxo-129	M	1	0	1	0	1	0	0	1	0	0	0	0	0	0	0		TÖMPPÄ, HAILUOTO	5.6
OuIxo-130	M	1	0	1	0	0	0	0	1	0	0	0	0	0	0	0		TÖMPPÄ, HAILUOTO	5.6
OuIxo-131	M	1	0	1	0	0	0	0	1	0	0	0	0	0	0	0		TÖMPPÄ, HAILUOTO	5.6
OuIxo-132	N	1	0	1	0	0	0	0	1	0	0	0	0	0	0	0		TÖMPPÄ, HAILUOTO	5.6
OuIxo-133	N	1	0	0	0	0	0	0	0	0	0	0	0	0	0	0		TÖMPPÄ, HAILUOTO	5.6
OuIxo-134	L	1	0	0	0	0	0	0	0	0	0	0	0	0	0	0		TÖMPPÄ, HAILUOTO	5.6
OuIxo-135	L	1	0	0	0	0	0	0	0	0	0	0	0	0	0	0		TÖMPPÄ, HAILUOTO	5.6
OuIxo-136	L	1	0	0	0	0	0	0	0	0	0	0	0	0	0	0		TÖMPPÄ, HAILUOTO	5.6
OuIxo-137	L	1	0	0	0	0	0	0	0	0	0	0	0	0	0	0		TÖMPPÄ, HAILUOTO	5.6
OuIxo-138	L	1	0	0	0	0	0	0	0	0	0	0	0	0	0	0		TÖMPPÄ, HAILUOTO	5.6
OuIxo-139	L	1	0	0	0	0	0	0	0	0	0	0	0	0	0	0		TÖMPPÄ, HAILUOTO	5.6
OuIxo-140	L	1	0	0	0	0	0	0	0	0	0	0	0	0	0	0		TÖMPPÄ, HAILUOTO	5.6
OuIxo-141	L	1	0	0	0	0	0	0	0	0	0	0	0	0	0	0		TÖMPPÄ, HAILUOTO	5.6
OuIxo-142	L	1	0	0	0	0	0	0	0	0	0	0	0	0	0	0		TÖMPPÄ, HAILUOTO	5.6
OuIxo-143	F	1	0	1	0	0	0	0	1	0	0	0	0	0	0	0		RAUTALETTO, HAILUOTO	5.6
OuIxo-144	F	1	0	1	0	1	0	0	0	0	0	0	0	0	0	0		RAUTALETTO, HAILUOTO	5.6
OuIxo-145	F	1	0	1	0	0	0	0	1	0	0	0	0	0	0	0		RAUTALETTO, HAILUOTO	5.6
OuIxo-146	F	1	0	1	0	0	0	0	1	0	0	0	0	0	0	0		RAUTALETTO, HAILUOTO	5.6
OuIxo-147	F	1	0	1	0	0	0	0	1	0	0	0	0	0	0	0		RAUTALETTO, HAILUOTO	5.6
OuIxo-148	M	1	0	0	0	0	0	0	0	0	0	0	0	0	0	0		RAUTALETTO, HAILUOTO	5.6
OuIxo-149	M	1	0	1	0	0	0	0	1	0	0	0	1	0	0	0	R. tarasevichiae	RAUTALETTO, HAILUOTO	5.6
OuIxo-150	M	1	0	1	0	1	0	0	1	0	0	0	0	0	0	0		RAUTALETTO, HAILUOTO	5.6
OuIxo-151	M	1	0	0	0	0	0	0	0	0	0	0	0	0	0	0		RAUTALETTO, HAILUOTO	5.6
OuIxo-152	M	1	0	1	0	1	0	0	0	0	0	0	0	0	0	0		RAUTALETTO, HAILUOTO	5.6
OuIxo-153	F	1	0	1	0	0	0	0	1	0	0	0	0	0	0	0		RAUTALETTO, HAILUOTO	5.6
OuIxo-154	F	1	0	1	0	0	0	0	1	0	0	0	0	0	0	0		RAUTALETTO, HAILUOTO	5.6
OuIxo-155	N	1	0	1	0	1	0	0	0	0	0	0	0	0	0	0		RAUTALETTO, HAILUOTO	5.6
OuIxo-156	N	1	0	1	0	0	0	0	1	0	0	0	0	0	0	0		RAUTALETTO, HAILUOTO	5.6
OuIxo-158	M	1	0	1	0	1	0	0	1	0	0	0	0	0	0	0		SAVILAHTI, SIIKAJOKI	12.6
OuIxo-159	M	1	0	0	0	0	0	0	0	0	0	0	0	0	0	0		SAVILAHTI, SIIKAJOKI	12.6
OuIxo-160	M	1	0	1	0	1	0	0	0	0	0	0	0	0	0	0		SAVILAHTI, SIIKAJOKI	12.6
OuIxo-161	M	1	0	1	0	0	0	0	1	0	0	0	0	0	0	0		SÄÄRENPERÄ, SIIKAJOKI	12.6
OuIxo-162	F	1	0	1	0	1	0	0	0	0	0	0	0	0	0	0		SÄÄRENPERÄ, SIIKAJOKI	12.6
OuIxo-163	M	1	0	1	0	1	0	0	0	0	0	0	0	0	0	0		SÄÄRENPERÄ, SIIKAJOKI	12.6
OuIxo-164	F	1	0	0	0	0	0	0	0	0	0	0	0	0	0	0		KUIVASÄIKKÄ, HAILUOTO	13.6
OuIxo-165	F	1	0	0	0	0	0	0	0	0	0	0	0	0	0	0		KUIVASÄIKKÄ, HAILUOTO	13.6
OuIxo-166	M	1	0	0	0	0	0	0	0	0	0	0	0	0	0	0		KUIVASÄIKKÄ, HAILUOTO	13.6
OuIxo-167	N	1	0	1	0	0	0	0	1	0	0	0	0	0	0	0		KEMPELEENLAHTI, OULU	15.6
OuIxo-168	N	1	0	0	0	0	0	0	0	0	0	0	0	0	0	0		KEMPELEENLAHTI, OULU	15.6
OuIxo-169	N	1	0	0	0	0	0	0	0	0	0	0	0	0	0	0		KEMPELEENLAHTI, OULU	15.6
OuIxo-170	N	1	0	1	0	0	0	0	0	0	0	0	0	0	0	0		KEMPELEENLAHTI, OULU	15.6
OuIxo-171	N	1	0	1	0	0	0	0	1	0	0	0	0	0	0	0		KEMPELEENLAHTI, OULU	15.6
OuIxo-172	F	1	0	1	0	1	0	0	0	0	0	0	0	0	0	0		KEMPELEENLAHTI, OULU	15.6
OuIxo-173	N	1	0	1	0	0	0	0	1	0	0	0	0	0	0	0		KEMPELEENLAHTI, OULU	15.6
OuIxo-174	M	1	0	0	0	0	0	0	0	0	0	0	0	0	0	0		KEMPELEENLAHTI, OULU	15.6
OuIxo-175	M	1	0	1	0	0	0	0	1	0	0	0	0	0	0	0		KEMPELEENLAHTI, OULU	15.6
OuIxo-176	M	1	0	0	0	0	0	0	0	0	0	0	0	0	0	0		KEMPELEENLAHTI, OULU	15.6
OuIxo-177	M	1	0	0	0	0	0	0	0	0	0	0	0	0	0	0		KEMPELEENLAHTI, OULU	15.6
OuIxo-178	F	1	0	0	0	0	0	0	0	0	0	0	0	0	0	0		KEMPELEENLAHTI, OULU	15.6
OuIxo-179	F	1	0	0	0	0	0	0	0	0	0	0	0	0	0	0		KEMPELEENLAHTI, OULU	15.6
OuIxo-180	F	1	0	1	0	1	0	0	1	0	0	0	0	0	0	0		KEMPELEENLAHTI, OULU	15.6
OuIxo-181	N	1	0	0	0	0	0	0	0	0	0	0	0	0	0	0		KEMPELEENLAHTI, OULU	15.6
OuIxo-182	N	1	0	0	0	0	0	0	0	0	0	0	0	0	0	0		KEMPELEENLAHTI, OULU	15.6
OuIxo-183	N	1	0	1	0	1	0	0	0	0	0	0	0	0	0	0		KEMPELEENLAHTI, OULU	15.6
OuIxo-184	N	1	0	0	0	0	0	0	0	0	0	0	0	0	0	0		KEMPELEENLAHTI, OULU	15.6
OuIxo-185	F	1	0	0	0	0	0	0	0	0	0	0	0	0	0	0		HIETASAARI, OULU	15.6
OuIxo-186	F	1	0	0	0	0	0	0	0	0	0	0	0	0	0	0		HIETASAARI, OULU	15.6
OuIxo-187	M	1	0	0	0	0	0	0	0	0	0	0	0	0	0	0		HIETASAARI, OULU	15.6
OuIxo-188	M	1	0	0	0	0	0	0	0	0	0	0	0	0	0	0		HIETASAARI, OULU	15.6
OuIxo-189	M	1	0	1	0	1	0	0	0	0	0	0	0	0	0	0		HIETASAARI, OULU	15.6
OuIxo-190	M	1	0	0	0	0	0	0	0	0	0	0	0	0	0	0		HIETASAARI, OULU	15.6
OuIxo-191	M	1	0	1	0	1	0	0	0	0	0	0	0	0	0	0		SAVILAHTI, SIIKAJOKI	5.7
OuIxo-192	M	1	0	0	0	0	0	0	0	0	0	0	0	0	0	0		SAVILAHTI, SIIKAJOKI	5.7
OuIxo-193	M	1	0	1	0	1	0	0	1	0	0	0	0	0	0	0		SAVILAHTI, SIIKAJOKI	5.7
OuIxo-194	M	1	0	0	0	0	0	0	0	0	0	0	0	0	0	0		SAVILAHTI, SIIKAJOKI	5.7
OuIxo-195	F	1	0	0	0	0	0	0	0	0	0	0	0	0	0	0		SAVILAHTI, SIIKAJOKI	5.7
OuIxo-196	F	1	0	1	0	0	0	0	1	0	0	0	0	0	0	0		SAVILAHTI, SIIKAJOKI	5.7
OuIxo-197	N	1	0	1	0	1	0	0	0	0	0	0	0	0	0	0		SAVILAHTI, SIIKAJOKI	5.7
OuIxo-198	M	1	0	0	0	0	0	0	0	0	0	0	0	0	0	0		SÄÄRENPERÄ, SIIKAJOKI	5.7
OuIxo-199	M	1	0	0	0	0	0	0	0	0	0	0	0	0	0	0		PUHKIAVANPERÄ, LUMIJOKI	7.7
OuIxo-200	M	1	0	0	0	0	0	0	0	0	0	0	0	0	0	0		HIETASAARI, OULU	8.7
OuIxo-201	M	1	0	1	0	0	0	0	1	0	0	0	0	0	0	0		HIETASAARI, OULU	8.7
OuIxo-202	F	1	0	1	0	1	0	0	0	0	0	0	0	0	0	0		HIETASAARI, OULU	8.7
OuIxo-203	F	1	0	1	0	0	0	0	1	0	0	0	0	0	0	0		RAUTALETTO, HAILUOTO	9.7
OuIxo-204	F	1	0	1	0	0	0	1	1	0	0	0	0	0	0	0		RAUTALETTO, HAILUOTO	9.7
OuIxo-205	F	1	0	0	0	0	0	0	0	0	0	0	0	0	0	0		RAUTALETTO, HAILUOTO	9.7
OuIxo-206	F	1	0	1	0	1	0	0	0	0	0	0	0	0	0	0		RAUTALETTO, HAILUOTO	9.7
OuIxo-207	F	1	0	1	0	1	0	0	1	0	0	0	0	0	0	0		RAUTALETTO, HAILUOTO	9.7
OuIxo-208	F	1	0	1	0	1	0	0	1	0	0	0	0	0	0	0		RAUTALETTO, HAILUOTO	9.7
OuIxo-209	F	1	0	0	0	0	0	0	0	0	0	0	0	0	0	0		RAUTALETTO, HAILUOTO	9.7
OuIxo-210	F	1	0	1	0	1	0	0	1	0	0	0	0	0	0	0		RAUTALETTO, HAILUOTO	9.7
OuIxo-211	M	1	0	1	0	0	0	0	1	0	0	0	0	0	0	0		RAUTALETTO, HAILUOTO	9.7
OuIxo-212	F	1	0	0	0	0	0	0	0	0	0	0	0	0	0	0		RAUTALETTO, HAILUOTO	9.7
OuIxo-213	M	1	0	0	0	0	0	0	0	0	0	0	0	0	0	0		RAUTALETTO, HAILUOTO	9.7
OuIxo-214	N	1	0	0	0	0	0	0	0	0	0	0	0	0	0	0		RAUTALETTO, HAILUOTO	9.7
OuIxo-215	N	1	0	1	0	0	0	0	1	0	0	0	0	0	0	0		RAUTALETTO, HAILUOTO	9.7
OuIxo-216	N	1	0	1	0	1	0	0	0	0	0	0	0	0	0	0		RAUTALETTO, HAILUOTO	9.7
OuIxo-217	F	1	0	0	0	0	0	0	0	0	0	0	0	0	0	0		KUIVASÄIKKÄ, HAILUOTO	9.7
